# Supplementary material for: CEBPA-Regulated Expression of SOCS1 Suppresses Milk Protein Synthesis through mTOR and JAK2-STAT5 Signaling Pathways in Buffalo Mammary Epithelial Cells
Source: Foods. 2023 Feb 6;12(4):708. doi: 10.3390/foods12040708 (PMC9955710; doi:10.3390/foods12040708)
Supplement: Supplementary file 1 [file foods-12-00708-s001.zip › Supplementary tables.xlsx]

## Sheet: Table S1
	Table S1 Information on chemically synthesized miRNAs
		Sequences (5’-3’)
	shSOCS1	F: CCGGGCCCTGCCCGGCGGCCTCAGCCTCGAGGCTGAGGCCGCCGGGCAGGGCTTTTTG
		R: AATTCAAAAAGCCCTGCCCGGCGGCCTCAGCCTCGAGGCTGAGGCCGCCGGGCAGGGC
	siCEBPA	F: GCGGCAACGACUUUGACUATT
		R: UAGUCAAAGUCGUUGCCGCTT
	siNC	F: UUCUCCGAACGUGUCACGUTT
		R: ACGUGACACGUUCGGAGAATT

## Sheet: Table S2
	Table S2 The primer of qPCR
	Genes	Accession number	Primer sequences(5′-3′)	Amplification efficiency
	SOCS1	XM_006079909	F: CGTGGGCACCTTCCTGGT	1.94
			R: AGCAGCTCGAAGAGGCAGTC
	CEBPA	XM_025269020	F: GGCGGAACTTATTGAGATGG	1.90
			R: CTGGGATGGACTGATTGTGCT
	EIF4E	NM_001319800	F: GATGGGCACTCTGGTTTT	1.89
			R: CCTCCTCGTTTGTTTTTC
	PRLR	GQ339914	F: CCACCCACCACGACTGATGTAAA	1.99
			R: ATGACAGCAGAAAGGACGG
	PI3K	XM_006069974	F: CAGTCACCTCTCAACCCA	2.01
			R: GCCGTAAATCATCACCAT
	S6K1	XM_006065441	F: TGCTGCTTCTCGTCTTGG	2.02
			R: GGTTGGCACTTTCACTGA
	JAK2	XM_006068204	F: GATCTGGCAACAAGGAAT	1.87
			R: CGCTGGTGGGCTTTTACT
	AKT1	XM_025270896	F: CCAAGTCCCTGCTCTCGG	1.88
			R: TTCGCTGTCCACCCCCTC
	4EBP1	XM_025278649	F: CCCCTGCTCCCTCACTCA	1.90
			R: TTTCCCCACACACCAATC
	STAT5A	KX819250	F: TTCCCGTGGTTGTCATCGT	1.95
			R: GGACATGCCGTTGTAGTCCTC
	STAT5B	KX819251	F: ACCAGCACATTCATCATCG	1.98
			R: CATTGCGGGTGTTCTCGTT
	mTOR	XM_025285881	F: ATGCTGTCCCTGGTCCTTATG	1.99
			R: GGGTCAGCGAGTGGCCTTCAA
	ELF5	NM_001024569	F: CATCTCTTTCTGCCATTTCA	1.93
			R: CAGCATAGTCTTTGAGGGTG
	CSN2	XM_006071124	F: GGCTCCTAAGCACAAAGA	1.97
			R: AGGGGGAAACATGACAGT
	CSN3	NM_001290972	F: TTTACCTTGGGTGTTCCT	1.89
			R: TTTCTCACAGCGTATTGG
	ACTB	NM_001290932	F: TGGGCATGGAATCCTGCG	2.05
			R: GGCGCGATGATCTTGATC
	GAPDH	XM_006065800	F: ATGGAGAAGGCTGGGGCTCA	2.07
			R: GCAGGAGGCATTGCTGACAA
	RPS23	XM_006059350	F: ACCGACGAGACCAGAAGT	2.00
			R: CTCCAGGAATGTCACCAA

## Sheet: Table S3
		Table S3 Primers used for isolation and deletion of buffalo SOCS1 promoter constructs
		Primer name	Primer sequences(5′-3′)	Binding region
		F1	CTCGAGTGGAGCCAAGCAGCAAAGC	−1999
		F2	CTCGAGCCAAGACCCGAGGTATGAGTGT	−1734
		F3	CTCGAGAAGCCTGTGGTCAACCCG	−1364
		F4	CTCGAGACAGGTGCGAGGCTAGGTCA	−961
		F5	CTCGAGCGCTGGGCGACGAAGCTA	−614
		F6	CTCGAGCTGCTCACTGCCTGTCTCCC	−77
		R	AAGCTTGCGAGGAGGTGGAAGATGAG	+105
